# Supplementary material for: The Structural Flexibility of PR-10 Food Allergens
Source: Int J Mol Sci. 2022 Jul 26;23(15):8252. doi: 10.3390/ijms23158252 (PMC9330593; doi:10.3390/ijms23158252)
Supplement: Supplementary file 1 [file ijms-23-08252-s001.zip]

Archive with 1 entries (1 files):
- ijms-1832702-supplementary.pdf
